# Supplementary material for: Transient Growth Arrest in Escherichia coli Induced by Chromosome Condensation
Source: PLoS One. 2013 Dec 23;8(12):e84027. doi: 10.1371/journal.pone.0084027 (PMC3871593; doi:10.1371/journal.pone.0084027)
Supplement: Table S1 — Genes whose expression was significantly affected during growth arrest. (XLSX) [file pone.0084027.s001.xlsx]

## Sheet: Sheet1
A2
Class	GeneSet Score	1-Local FDR
2.3.8_Ribosomal_proteins_	-12.068	0.999998
2.3.2_Translation_	-12.633	0.999998
6.6_Ribosome_	-10.141	0.999998
1.1.1_Carbohydrates/Carbon_compounds_	5.737	0.993701
4.S.82_H+_	-6.757	0.97907
4.3.A.2_The_H+/Na+-translocating_F-,_V-_and_A-type_ATPase_(F-ATPase)_Superfamily_	-6.522	0.974373
PurR	-7.072	0.972577
AraC	7.575	0.971739
GalR	5.845	0.969844
GalS	5.845	0.969844
4.S.100_L-arabinose_	7.482	0.962274
2.3.1_Amino_acid-activation_	-4.114	0.948459
1.5.2.1_Purine_biosynthesis_	-6.255	0.944563
RpoE	-4.393	0.941789
1.3.8_ATP_proton_motive_force_interconversion_	-5.719	0.941055
CRP	4.121	0.935768
A3
Class	GeneSet Score	1-Local FDR
2.3.8_Ribosomal_proteins_	-21.961	0.999999
2.3.2_Translation_	-20.464	0.999999
Supercoiling_sensitive_genes	-8.431	0.999999
6.6_Ribosome_	-17.755	0.999999
FNR	-9.996	0.999999
ArcA	-13.202	0.999999
4.S.130_Na+_	-7.555	0.999999
1.5.2.2_Pyrimidine_biosynthesis_	-5.875	0.999999
4.3.D.1_The_Proton-_or_sodium_ion-translocating_NADH_Dehydrogenase_(NDH)_Family_	-7.291	0.999999
PurR	-15.629	0.999999
8.1_Prophage_genes_and_phage_related_functions_	7.977	0.999999
1.3.6_Aerobic_respiration_	-9.429	0.999998
RpoN	7.287	0.999998
1.3.4_Tricarboxylic_acid_cycle_	-8.444	0.999998
PspF	11.939	0.999998
AraC	7.521	0.999998
4.S.82_H+_	-11.074	0.999997
1.4.1_Electron_donor_	-7.374	0.999997
2.3.1_Amino_acid-activation_	-10.751	0.999997
1.5.2.1_Purine_biosynthesis_	-13.4	0.999997
4.3.A.2_The_H+/Na+-translocating_F-,_V-_and_A-type_ATPase_(F-ATPase)_Superfamily_	-10.575	0.999997
GadE	-7.799	0.999996
1.3.8_ATP_proton_motive_force_interconversion_	-9.313	0.999996
1.7.21_Glyoxylate_degradation_	-9.506	0.999994
1.1.3.5_Glycine_cleavage_	-8.009	0.999993
PdhR	-6.554	0.999993
1.7.8_Gluconeogenesis_	-7.007	0.99999
1.3.3_Pyruvate_dehydrogenase_	-8.632	0.999983
1.3.1_Glycolysis_	-7.486	0.999981
4.3.D.4_The_Proton-translocating_Cytochrome_Oxidase_(COX)_Superfamily_	-5.945	0.997235
GcvA	-5.712	0.994827
1.7.17_Formyl-tetrahydrofolate_biosynthesis_	-6.761	0.994818
MarA	-6.13	0.994798
1.1.1_Carbohydrates/Carbon_compounds_	6.634	0.986899
Fur	-5.269	0.985197
5.5.2_Temperature_extremes_	5.64	0.98305
RpoE	-6.496	0.982471
Fis	-5.859	0.977969
ExuR	5.338	0.976824
KdpE	-6.373	0.974871
RpoH	4.472	0.956249
1.3.7_Anaerobic_respiration_	-4.776	0.954395
1.5.1.16_Histidine_	-4.627	0.95117
1.7.3_Pentose_phosphate_shunt,_non-oxidative_branch_	-6.576	0.9439
4.1.B.1_The_General_Bacterial_Porin_(GBP)_Family_	-4.692	0.943669
ArgP	-4.749	0.941928
4.3.A.1.m_membrane_component_	4.68	0.94098
4.S.100_L-arabinose_	5.005	0.939068
1.3.2_Pentose_phosphate_shunt,_oxidative_branch_	-5.493	0.935571
1.1.1.8_L-arabinose_catabolism_	5.327	0.930995
GalR	4.245	0.928349
GalS	4.245	0.928349
3.1.3.1_Translation_attenuation_and_efficiency_	-5.073	0.924318
10_cryptic_genes_	5.396	0.917855
2.2.2_Transcription_related_	4.616	0.914333
FruR	-4.09	0.913944
EnvY	-5.091	0.912509
1.5.1.10_Glycine_	-4.471	0.906537
1.7.35_Lactate_oxidation_	-7.554	0.90242
4.S.119_methylgalactoside/galactose_	3.996	0.902105
DnaA	-4.713	0.900939
A4
Class	GeneSet Score	1-Local FDR
2.3.2_Translation_	-9.694	0.999999
Fis	-9.898	0.999998
PspF	8.827	0.999998
6.6_Ribosome_	-8.336	0.999684
PurR	-9.152	0.996568
Lrp	-6.017	0.995364
1.1.1_Carbohydrates/Carbon_compounds_	5.878	0.994562
2.2.2_Transcription_related_	5.411	0.992524
2.3.8_Ribosomal_proteins_	-6.568	0.992027
2.3.1_Amino_acid-activation_	-5.417	0.973529
RpoH	5.824	0.968396
4.3.A.2_The_H+/Na+-translocating_F-,_V-_and_A-type_ATPase_(F-ATPase)_Superfamily_	-5.065	0.960032
ArcA	-4.463	0.957984
1.5.2.1_Purine_biosynthesis_	-7.099	0.956377
5.5.2_Temperature_extremes_	5.189	0.954374
1.7.8_Gluconeogenesis_	-4.401	0.948044
8.1_Prophage_genes_and_phage_related_functions_	3.873	0.94142
4.S.82_H+_	-4.973	0.939177
Supercoiling_sensitive_genes	-3.777	0.933344
1.1.3.5_Glycine_cleavage_	-4.799	0.914148
3.1.2.3_Repressor_	4.167	0.906512
